# Supplementary material for: Sodium Hypochlorite Pre-Oxidation as a Key Contributor to Trihalomethane Formation and Carcinogenic Risk: Evidence from Adjacent Water Treatment Plants
Source: Toxics. 2026 Apr 24;14(5):361. doi: 10.3390/toxics14050361 (PMC13211151; doi:10.3390/toxics14050361)
Supplement: Supplementary file 1 [file toxics-14-00361-s001.zip]

Archive with 1 entries (1 files):
- toxics-4264755-supplementary.pdf
